# Supplementary material for: Quasi-cellular systems: stochastic simulation analysis at nanoscale range
Source: BMC Bioinformatics. 2013 Apr 22;14(Suppl 7):S7. doi: 10.1186/1471-2105-14-S7-S7 (PMC3633058; doi:10.1186/1471-2105-14-S7-S7)
Supplement: Additional file 1 — A text file with the legend of all the names used for chemical species in the input file. [file 1471-2105-14-S7-S7-S1.txt]

Here you have a list for the PURESYSTEM virtual species used in the model, with a quick description of their biological counterparts:

DNA --> DNA sequence
T7 --> T7 RNA Polymerase
T7IN --> T7 RNA Polymerase bound with DNA
T7pre(g/a)EL --> T7 RNA Polymerase with bound ATP or GTP
T7ELGT/AT --> Elongating T7 RNA Polymerase
(g/a)tr --> Dummy species used to regulate transition steps during transcription
TRANSL --> Dummy species used to regulate transition steps during translation
eR,, eRa, EX ,EXb --> Elongating ribosome at different stages (binding aminoacids, elongation factors etc..)
RNA --> RNA sequence (RNATOT --> full length RNA sequence)
PEPT --> Dummy species used to track peptide elongation stages
IF1, IF2, IF3 --> Translation Initiation Factors
R --> Free ribosome
RBS, RBS1, RBS2, RBS3 --> Pre-initiation complex
BS --> Ribosome Binding Site (on RNA)
aatRNA --> Free aminoacyl-tRNA
IX --> Initiation Complex
EFtu, EFts, EFg --> Translation Elongation Factors
EFX --> Guanosine exchange reaction intermediate
EFaRGTP --> Ternary complex (aminoacyl-tRNA + EF-Tu + GTP)
tRNA --> free tRNA
eRSTOP --> Ribosome with Stop codon in A-site
TX --> Translation termination complex
RF --> Ribosome Release Factors
PROT --> Complete protein
aa --> Free aminoacids
Syn --> Aminoacyl-tRNA synthetases
aaSyn --> Charging intermediate (aminoacid bound to aminoacyl-tRNA synthetase)
AX --> Charging intermediate (ATP bound to aminoacyl-tRNA synthetase)
aaAMPSyn --> Aminoacylation intermediate (AMP , aminoacid bound to
aminoacyl-tRNA synthetase)
AX2 --> Aminoacylation intermediate (tRNA bound to aminoacyl-tRNA synthetase)
PPase --> Pyrophosphatase
AK(P) --> Adenylate kinase (phosphorylated)
60 ?
NDK(P) --> Nucleoside-diphosphate kinase (phosphorylated)
CK(P) --> Creatine kinase (phosphorylated)
Cr(P) --> Creatine ((phosphorylated)
Met, --> Free methionine
MSyn, --> Methionyl-tRNA synthetase
aaMSyn, --> Charging intermediate
aaAMPMSyn, --> Aminoacylation intermediate
MtRNA, --> Free Met-anticodon tRNA
MetRNA, --> Free Met-acylated tRNA
AMX, --> Charging intermediate
AMX2, --> Aminoacylation intermediate
MTF, --> Methionyl-tRNA formyltransferase
MetMTF, --> Formylation intermediate
FTHF, --> 10-formyltetrahydrofolate
MetFMTF, --> Formylation intermediate
fMetRNA, --> Free formylmethionyl-tRNA
ATP, ADP, AMP --> Adenosine tri-, di-, mono- phosphate
GTP, GDP --> Guanosine tri-, di- phosphate
THF, --> Tetrahydrofolate
Pi, PPi --> Inorganic phosphate, pyrophosphate
Q, W, Z, Y, D, H, C, N, J, K, L, M --> Energy recycling intermediates
