# Supplementary material for: Quasi-cellular systems: stochastic simulation analysis at nanoscale range
Source: BMC Bioinformatics. 2013 Apr 22;14(Suppl 7):S7. doi: 10.1186/1471-2105-14-S7-S7 (PMC3633058; doi:10.1186/1471-2105-14-S7-S7)
Supplement: Additional file 2 — The input file for a liposome of 10-16 L; this is readable by QDC simulator. [file 1471-2105-14-S7-S7-S2.txt]

DNA0	DNA1	DNA2	DNA3	DNA4	DNA5	DNA6	DNA7	DNA8	T7preEL	T7pregELa	T7pregELb	T7pregELc	T7	T7IN	T7ELGT	T7ELGT2	T7ELGT3	T7ELGT4	T7ELGT5	T7ELGT6	T7ELGT7	T7ELGT8	T7ELGT9	T7preaEL	T7preaELa	T7preaELb	T7preaELc	T7preaEL2	T7preaEL3	T7preaEL4	T7preaEL5	T7preaEL6	T7preaEL7	T7preaEL8	T7preaEL9	T7pregEL	T7pregELa	T7pregELb	T7pregELc	T7pregEL2	T7pregEL3	T7pregEL4	T7pregEL5	T7pregEL6	T7pregEL7	T7pregEL8	T7pregEL9	T7ELGTa	T7ELGTb
volume	0.0000000000000001
10000000	DNA0 + T7 > T7IN
2.9	T7IN > DNA0 + T7
-	DNA > DNA0 + DNA1 + DNA2 + DNA3 + DNA4 + DNA5 + DNA6 + DNA7 + DNA8
0.36	T7IN > T7preEL
-	T7preEL + DNA1 > T7ELGT
1000000	T7ELGT + GTP > T7pregEL
28	T7pregEL > T7ELAT + Pi + gtr1
1000000	T7ELAT + ATP > T7preaEL
28	T7preaEL > T7ELGT + Pi + atr1
-	5 gtr1 + 5 atr1 + T7ELGT > T7ELGTa
1000000	T7ELGTa + GTP > T7pregELa
28	T7pregELa > T7ELATa + Pi + gtr1a
1000000	T7ELATa + ATP > T7preaELa
28	T7preaELa > T7ELGTa + Pi + atr1a
-	5 gtr1a + 5 atr1a + T7ELGTa > T7ELGTb
1000000	T7ELGTb + GTP > T7pregELb
28	T7pregELb > T7ELATb + Pi + gtr1b
1000000	T7ELATb + ATP > T7preaELb
28	T7preaELb > T7ELGTb + Pi + atr1b
-	5 gtr1b + 5 atr1b + T7ELGTb > T7ELGTc
1000000	T7ELGTc + GTP > T7pregELc
28	T7pregELc > T7ELATc + Pi + gtr1c
1000000	T7ELATc + ATP > T7preaELc
28	T7preaELc > T7ELGTc + Pi + atr1c
-	5 gtr1c + 5 atr1c + T7ELGTc + DNA2 > T7ELGT2 + DNA0 + BS + RNA1
1000000	T7ELGT2 + GTP > T7pregEL2
28	T7pregEL2 > T7ELAT2 + Pi + gtr2
1000000	T7ELAT2 + ATP > T7preaEL2
28	T7preaEL2 > T7ELGT2 + Pi + atr2
-	20 gtr2 + 20 atr2 + T7ELGT2 + DNA3 > T7ELGT3 + RNA2 + DNA1
1000000	T7ELGT3 + GTP > T7pregEL3
28	T7pregEL3 > T7ELAT3 + Pi + gtr3
1000000	T7ELAT3 + ATP > T7preaEL3
28	T7preaEL3 > T7ELGT3 + Pi + atr3
-	20 gtr3 + 20 atr3 + T7ELGT3 + DNA4 > T7ELGT4 + RNA3 + DNA2
1000000	T7ELGT4 + GTP > T7pregEL4
28	T7pregEL4 > T7ELAT4 + Pi + gtr4
1000000	T7ELAT4 + ATP > T7preaEL4
28	T7preaEL4 > T7ELGT4 + Pi + atr4
-	20 gtr4 + 20 atr4 + T7ELGT4 + DNA5 > T7ELGT5 + RNA4 + DNA3
1000000	T7ELGT5 + GTP > T7pregEL5
28	T7pregEL5 > T7ELAT5 + Pi + gtr5
1000000	T7ELAT5 + ATP > T7preaEL5
28	T7preaEL5 > T7ELGT5 + Pi + atr5
-	20 gtr5 + 20 atr5 + T7ELGT5 + DNA6 > T7ELGT6 + RNA5 + DNA4
1000000	T7ELGT6 + GTP > T7pregEL6
28	T7pregEL6 > T7ELAT6 + Pi + gtr6
1000000	T7ELAT6 + ATP > T7preaEL6
28	T7preaEL6 > T7ELGT6 + Pi + atr6
-	20 gtr6 + 20 atr6 + T7ELGT6 + DNA7 > T7ELGT7 + RNA6 + DNA5
1000000	T7ELGT7 + GTP > T7pregEL7
28	T7pregEL7 > T7ELAT7 + Pi + gtr7
1000000	T7ELAT7 + ATP > T7preaEL7
28	T7preaEL7 > T7ELGT7 + Pi + atr7
-	20 gtr7 + 20 atr7 + T7ELGT7 + DNA8 > T7ELGT8 + RNA7 + DNA6
1000000	T7ELGT8 + GTP > T7pregEL8
28	T7pregEL8 > T7ELAT8 + Pi + gtr8
1000000	T7ELAT8 + ATP > T7preaEL8
28	T7preaEL8 > T7ELGT8 + Pi + atr8
-	20 gtr8 + 20 atr8 + T7ELGT8 > T7ELGT9 + RNA8 + DNA7
1000000	T7ELGT9 + GTP > T7pregEL9
28	T7pregEL9 > T7ELAT9 + Pi + gtr9
1000000	T7ELAT9 + ATP > T7preaEL9
28	T7preaEL9 > T7ELGT9 + Pi + atr9
-	20 gtr9 + 20 atr9 + T7ELGT9 > T7 + RNA9 + RNATOT + RNAEND + DNA8
1000000	aa + Syn > aaSyn
1	aaSyn > aa + Syn
1000000	aaSyn + ATP > AX
0.1	AX > aaSyn + ATP
100	AX > aaAMPSyn + AMP + PPi
1000000	aaAMPSyn + tRNA > AX2
0.01	AX2 > aaAMPSyn + tRNA
0.84	AX2 > aatRNA + Syn
1000000	aatRNA + EFtuGTP > EFaRGTP
1	EFaRGTP > aatRNA + EFtuGTP
100000000	eR0 + EFaRGTP > EXpre0
79	EXpre0 > eR0 + EFaRGTP
207	EXpre0 > EX0
3.45	EX0 > EXpre0
100	EX0 > EX0GDP + Pi
638	EX0GDP > eRa0GDP
15	eRa0GDP > eRa0 + EFtuGDP
20	eRa0 > eRa0tRNA
150000000	eRa0tRNA + EFgGTP > EXbpre0
140	EXbpre0 > eRa0tRNA + EFgGTP
250	EXbpre0 > EXb0 + EFg + GDP +Pi
20	EXb0 > preeR1 + MtRNA + PEPT0 + TRANSL0
-	TRANSL0 + RNA2 + preeR1 > eR1
100000000	eR1 + EFaRGTP > EXpre1
79	EXpre1 > eR1 + EFaRGTP
207	EXpre1 > EX1
3.45	EX1 > EXpre1
100	EX1 > EX1GDP + Pi
638	EX1GDP > eRa1GDP
15	eRa1GDP > eRa1 + EFtuGDP
20	eRa1 > eRa1tRNA
150000000	eRa1tRNA + EFgGTP > EXbpre1
140	EXbpre1 > eRa1tRNA + EFgGTP
250	EXbpre1 > EXb1 + EFg + GDP +Pi
20	EXb1 > eR1 + tRNA + TRANSL1
-	27 TRANSL1 + PEPT0 + RNA3 + eR1 > eR2 + PEPT1 + BS + RNA1
100000000	eR2 + EFaRGTP > EXpre2
79	EXpre2 > eR2 + EFaRGTP
207	EXpre2 > EX2
3.45	EX2 > EXpre2
100	EX2 > EX2GDP + Pi
638	EX2GDP > eRa2GDP
15	eRa2GDP > eRa2 + EFtuGDP
20	eRa2 > eRa2tRNA
150000000	eRa2tRNA + EFgGTP > EXbpre2
140	EXbpre2 > eRa2tRNA + EFgGTP
250	EXbpre2 > EXb2 + EFg + GDP +Pi
20	EXb2 > eR2 + tRNA + TRANSL2
-	27 TRANSL2 + PEPT1 + RNA4 + eR2 > eR3 + PEPT2 + RNA2
100000000	eR3 + EFaRGTP > EXpre3
79	EXpre3 > eR3 + EFaRGTP
207	EXpre3 > EX3
3.45	EX3 > EXpre3
100	EX3 > EX3GDP + Pi
638	EX3GDP > eRa3GDP
15	eRa3GDP > eRa3 + EFtuGDP
20	eRa3 > eRa3tRNA
150000000	eRa3tRNA + EFgGTP > EXbpre3
140	EXbpre3 > eRa3tRNA + EFgGTP
250	EXbpre3 > EXb3 + EFg + GDP +Pi
20	EXb3 > eR3 + tRNA + TRANSL3
-	27 TRANSL3 + PEPT2 + RNA5 + eR3 > eR4 + PEPT3 + RNA3
100000000	eR4 + EFaRGTP > EXpre4
79	EXpre4 > eR4 + EFaRGTP
207	EXpre4 > EX4
3.45	EX4 > EXpre4
100	EX4 > EX4GDP + Pi
638	EX4GDP > eRa4GDP
15	eRa4GDP > eRa4 + EFtuGDP
20	eRa4 > eRa4tRNA
150000000	eRa4tRNA + EFgGTP > EXbpre4
140	EXbpre4 > eRa4tRNA + EFgGTP
250	EXbpre4 > EXb4 + EFg + GDP +Pi
20	EXb4 > eR4 + tRNA + TRANSL4
-	27 TRANSL4 + RNA6 + PEPT3 + eR4 > eR5 + PEPT4 + RNA4
100000000	eR5 + EFaRGTP > EXpre5
79	EXpre5 > eR5 + EFaRGTP
207	EXpre5 > EX5
3.45	EX5 > EXpre5
100	EX5 > EX5GDP + Pi
638	EX5GDP > eRa5GDP
15	eRa5GDP > eRa5 + EFtuGDP
20	eRa5 > eRa5tRNA
150000000	eRa5tRNA + EFgGTP > EXbpre5
140	EXbpre5 > eRa5tRNA + EFgGTP
250	EXbpre5 > EXb5 + EFg + GDP +Pi
20	EXb5 > eR5 + tRNA + TRANSL5
-	27 TRANSL5 + PEPT4 + RNA7 + eR5 > eR6 + PEPT5 + RNA5
100000000	eR6 + EFaRGTP > EXpre6
79	EXpre6 > eR6 + EFaRGTP
207	EXpre6 > EX6
3.45	EX6 > EXpre6
100	EX6 > EX6GDP + Pi
638	EX6GDP > eRa6GDP
15	eRa6GDP > eRa6 + EFtuGDP
20	eRa6 > eRa6tRNA
150000000	eRa6tRNA + EFgGTP > EXbpre6
140	EXbpre6 > eRa6tRNA + EFgGTP
250	EXbpre6 > EXb6 + EFg + GDP +Pi
20	EXb6 > eR6 + tRNA + TRANSL6
-	27 TRANSL6 + RNA8 + PEPT5 + eR6 > eR7 + PEPT6 + RNA6
100000000	eR7 + EFaRGTP > EXpre7
79	EXpre7 > eR7 + EFaRGTP
207	EXpre7 > EX7
3.45	EX7 > EXpre7
100	EX7 > EX7GDP + Pi
638	EX7GDP > eRa7GDP
15	eRa7GDP > eRa7 + EFtuGDP
20	eRa7 > eRa7tRNA
150000000	eRa7tRNA + EFgGTP > EXbpre7
140	EXbpre7 > eRa7tRNA + EFgGTP
250	EXbpre7 > EXb7 + EFg + GDP +Pi
20	EXb7 > eR7 + tRNA + TRANSL7
-	27 TRANSL7 + PEPT6 + RNA9 + eR7 > eR8 + PEPT7 + RNA7
100000000	eR8 + EFaRGTP > EXpre8
79	EXpre8 > eR8 + EFaRGTP
207	EXpre8 > EX8
3.45	EX8 > EXpre8
100	EX8 > EX8GDP + Pi
638	EX8GDP > eRa8GDP
15	eRa8GDP > eRa8 + EFtuGDP
20	eRa8 > eRa8tRNA
150000000	eRa8tRNA + EFgGTP > EXbpre8
140	EXbpre8 > eRa8tRNA + EFgGTP
250	EXbpre8 > EXb8 + EFg + GDP +Pi
20	EXb8 > eR8 + tRNA + TRANSL8
-	27 TRANSL8 + PEPT7 + eR8 + RNAEND > eR9 + PEPT8 + RNA8
100000000	eR9 + EFaRGTP > EXpre9
79	EXpre9 > eR9 + EFaRGTP
207	EXpre9 > EX9
3.45	EX9 > EXpre9
100	EX9 > EX9GDP + Pi
638	EX9GDP > eRa9GDP
15	eRa9GDP > eRa9 + EFtuGDP
20	eRa9 > eRa9tRNA
150000000	eRa9tRNA + EFgGTP > EXbpre9
140	EXbpre9 > eRa9tRNA + EFgGTP
250	EXbpre9 > EXb9 + EFg + GDP +Pi
20	EXb9 > eR9 + tRNA + TRANSL9
-	27 TRANSL9 + PEPT8 + eR9 > eRSTOP + RNA9
0.18	IX > eR0 + IF1 + IF2 + IF3 + GDP + Pi
1000000	eRSTOP + RFGTP > TX
1	TX > eRSTOP + RFGTP
10	TX > R + RF + GDP + Pi + PROT + tRNA + RNAEND
1000000	RBS + fMetRNA > IX
0.23	IX > RBS + fMetRNA
100000	IF2 + GTP > IF2GTP
1.8	IF2GTP > IF2 + GTP
100000	IF1 + R > RBS1
1	RBS1 > IF1 + R
100000	RBS1 + IF3 > RBS3
1	RBS3 > IF3 + RBS1
100000	RBS3 + IF2GTP > RBS2
1	RBS2 > IF2GTP + RBS3
100000	RBS2 + BS > RBS
1	RBS > RBS2 + BS
50000	EFtu + GTP > EFtuGTP
200000	EFtu + GDP > EFtuGDP
1000000	EFtu + EFts > tuts
0.002	EFtuGDP > EFtu + GDP
10000000	EFtuGDP + EFts > EFX
400	EFX > EFtuGDP + EFts
175	EFX > tuts + GDP
0.01	tuts > EFtu + EFts
1000000	tuts + GDP > EFX
400000	tuts + GTP > EFY
90	EFY > tuts + GTP
60	EFY > EFtuGTP + EFts
10000000	EFtuGTP + EFts > EFY
0.01	EFtuGTP > EFtu + GTP
10000	EFg + GTP > EFgGTP
1.8	EFgGTP > EFg + GTP
100000	RF + GTP > RFGTP
1.8	RFGTP > RF + GTP
100	PPase + PPi > PPase + Pi + Pi
100000	AK + ATP > Y
40	Y > AK + ATP
120	Y > AKP + ADP
100000	AK + ADP > Z
90	Z > AK + ADP
120	Z > AKP + AMP
100000	AKP + AMP > W
40	W > AKP + AMP
120	W > AK + ADP
100000	AKP + ADP > Q
90	Q > AKP + ADP
120	Q > AK + ATP
100000	NDK + ATP > D
60	D > NDK + ATP
60	D > NDKP + ADP
100000	NDK + GTP > H
60	H > NDK + GTP
60	H > NDKP + GDP
100000	NDKP + ADP > C
60	C > NDKP + ADP
60	C > NDK + ATP
100000	NDKP + GDP > N
100	N > NDKP + GDP
60	N > NDK + GTP
100000	CK + ATP > K
1	K > CK + ATP
120	K > CKP + ADP
100000	CKP + ADP > J
0.1	J > CKP + ADP
480	J > CK + ATP
100000	CK + CrP > L
20	L > CK + CrP
480	L > CKP + Cr
100000	Cr + CKP > M
20	M > Cr + CKP
150	M > CK + CrP
100000	Met + MSyn > aaMSyn
0.9	aaMSyn > Met + MSyn
100000	aaMSyn + ATP > AMX
0.1	AMX > aaMSyn + ATP
100	AMX > aaAMPMSyn + AMP + PPi
100000	aaAMPMSyn + MtRNA > AMX2
0.01	AMX2 > aaAMPMSyn + MtRNA
2.5	AMX2 > MetRNA + MSyn
100000	MetRNA + MTF > MetMTF
0.01	MetMTF > MetRNA + MTF
100000	MetMTF + FTHF > MetFMTF
1	MetFMTF > MetMTF + FTHF
1.3	MetFMTF > fMetRNA + THF + MTF
DNA0	0	0
DNA1	0	0
DNA2	0	0
DNA3	0	0
DNA4	0	0
DNA5	0	0
DNA6	0	0
DNA7	0	0
DNA8	0	0
T7pregELa	0	0
T7pregELb	0	0
T7pregELc	0	0
T7preaELa	0	0
T7preaELb	0	0
T7preaELc	0	0
T7ELGTa	0	0
T7ELGTb	0	0
T7ELGTc	0	0
T7ELAT	0	0
T7ELATa	0	0
T7ELATb	0	0
T7ELATc	0	0
T7ELAT2	0	0
T7ELAT3	0	0
T7ELAT4	0	0
T7ELAT5	0	0
T7ELAT6	0	0
T7ELAT7	0	0
T7ELAT8	0	0
T7ELAT9	0	0
T7ELATa	0	0
T7ELATb	0	0
T7ELATc	0	0
gtr1	0	0
atr1	0	0
gtr1a	0	0
atr1a	0	0
gtr1b	0	0
atr1b	0	0
gtr1c	0	0
atr1c	0	0
gtr2	0	0
atr2	0	0
gtr3	0	0
atr3	0	0
gtr4	0	0
atr4	0	0
gtr5	0	0
atr5	0	0
gtr6	0	0
atr6	0	0
gtr7	0	0
atr7	0	0
gtr8	0	0
atr8	0	0
gtr9	0	0
atr9	0	0
TRANSL0	0	0
TRANSL1	0	0
TRANSL2	0	0
TRANSL3	0	0
TRANSL4	0	0
TRANSL5	0	0
TRANSL6	0	0
TRANSL7	0	0
TRANSL8	0	0
TRANSL9	0	0
preeR1	0	0
eR0	0	0
eR1	0	0
eR2	0	0
eR3	0	0
eR4	0	0
eR5	0	0
eR6	0	0
eR7	0	0
eR8	0	0
eR9	0	0
RNAEND	0	0
eRa0tRNA	0	0
eRa1tRNA	0	0
eRa2tRNA	0	0
eRa3tRNA	0	0
eRa4tRNA	0	0
eRa5tRNA	0	0
eRa6tRNA	0	0
eRa7tRNA	0	0
eRa8tRNA	0	0
eRa9tRNA	0	0
eRa0GDP	0	0
eRa1GDP	0	0
eRa2GDP	0	0
eRa3GDP	0	0
eRa4GDP	0	0
eRa5GDP	0	0
eRa6GDP	0	0
eRa7GDP	0	0
eRa8GDP	0	0
eRa9GDP	0	0
eRa0	0	0
eRa1	0	0
eRa2	0	0
eRa3	0	0
eRa4	0	0
eRa5	0	0
eRa6	0	0
eRa7	0	0
eRa8	0	0
eRa9	0	0
EXbpre0	0	0
EXbpre1	0	0
EXbpre2	0	0
EXbpre3	0	0
EXbpre4	0	0
EXbpre5	0	0
EXbpre6	0	0
EXbpre7	0	0
EXbpre8	0	0
EXbpre9	0	0
EXpre0	0	0
EXpre1	0	0
EXpre2	0	0
EXpre3	0	0
EXpre4	0	0
EXpre5	0	0
EXpre6	0	0
EXpre7	0	0
EXpre8	0	0
EXpre9	0	0
EX0	0	0
EX1	0	0
EX2	0	0
EX3	0	0
EX4	0	0
EX5	0	0
EX6	0	0
EX7	0	0
EX8	0	0
EX9	0	0
EXb0	0	0
EXb1	0	0
EXb2	0	0
EXb3	0	0
EXb4	0	0
EXb5	0	0
EXb6	0	0
EXb7	0	0
EXb8	0	0
EXb9	0	0
RNATOT	0	0
T7ELGT	0	0
T7ELGTa	0	0
T7ELGTb	0	0
T7ELGTc	0	0
T7ELGT2	0	0
T7ELGT3	0	0
T7ELGT4	0	0
T7ELGT5	0	0
T7ELGT6	0	0
T7ELGT7	0	0
T7ELGT8	0	0
T7ELGT9	0	0
T7pregEL	0	0
T7pregELa	0	0
T7pregELb	0	0
T7pregELc	0	0
T7pregEL2	0	0
T7pregEL3	0	0
T7pregEL4	0	0
T7pregEL5	0	0
T7pregEL6	0	0
T7pregEL7	0	0
T7pregEL8	0	0
T7pregEL9	0	0
T7preaEL	0	0
T7preaELa	0	0
T7preaELb	0	0
T7preaELc	0	0
T7preaEL2	0	0
T7preaEL3	0	0
T7preaEL4	0	0
T7preaEL5	0	0
T7preaEL6	0	0
T7preaEL7	0	0
T7preaEL8	0	0
T7preaEL9	0	0
PEPT0	0	0
PEPT1	0	0
PEPT2	0	0
PEPT3	0	0
PEPT4	0	0
PEPT5	0	0
PEPT6	0	0
PEPT7	0	0
PEPT8	0	0
RNA1	0	0
RNA2	0	0
RNA3	0	0
RNA4	0	0
RNA5	0	0
RNA6	0	0
RNA7	0	0
RNA8	0	0
RNA9	0	0
DNA	0	20
T7	0	6
T7IN	0	0
BS	0	0
R	0	72
RBS	0	0
RBS1	0	0
RBS2	0	0
RBS3	0	0
Cr	0	0
ADP	0	0
GDP	0	0
AMP	0	0
PPi	0	0
Pi	0	0
IF1	0	163
IF2	0	24
IF3	0	90
IF2GTP	0	0
IX	0	0
EFts	0	40
EFtu	0	55
EFtuGTP	0	0
EFtuGDP	0	0
EFg	0	16
EFgGTP	0	0
EFaRGTP	0	0
EFX	0	0
RF	0	17
RFGTP	0	0
TX	0	0
PROT	0	0
Syn	0	54
aaSyn	0	0
aaAMPSyn	0	0
aatRNA	0	0
AX	0	0
AX2	0	0
PPase	0	5
AK	0	6
AKP	0	0
NDK	0	1
NDKP	0	0
CK	0	3
MSyn	0	3
aaMSyn	0	0
MTF	0	4
MetMTF	0	0
CKP	0	0
eRSTOP	0	0
ATP	0	120440
GTP	0	120440
CrP	0	1204400
tRNA	0	5395
aa	0	343254
Met	0	18066
aaAMPMSyn	0	0
MtRNA	0	135
MetRNA	0	0
AMX	0	0
AMX2	0	0
FTHF	0	1271966
Q	0	0
W	0	0
Z	0	0
Y	0	0
D	0	0
H	0	0
C	0	0
N	0	0
J	0	0
K	0	0
L	0	0
M	0	0
MetFMTF	0	0
fMetRNA	0	0
THF	0	0
tuts	0	0
EFY	0	0
[truncated: 235 more columns]
