# Supplementary material for: Quasi-cellular systems: stochastic simulation analysis at nanoscale range
Source: BMC Bioinformatics. 2013 Apr 22;14(Suppl 7):S7. doi: 10.1186/1471-2105-14-S7-S7 (PMC3633058; doi:10.1186/1471-2105-14-S7-S7)
Supplement: Additional file 3 — A MS-Excel file containing all the results of the simulations performed for large-volume liposomes. [file 1471-2105-14-S7-S7-S3.xls]

## Sheet: Foglio1
Stochastic simulation experiments were carried for 10000 simulated seconds with a sampling time of 1 second
Data for protein production was fitted by 3-parameters sigmoid curves (see text) and parameters are here shown for each replicate of the simulation
Volume = 10^-14 liters
Legend: a=GFPmax, b=b, x0=x0.5GFPmax (see text)

## Sheet: 00
"000"
	Coefficient	Std. Error	t	P		Coefficient	Std. Error	t	P		Coefficient	Std. Error	t	P		Coefficient	Std. Error	t	P
a	9.0059	0.0152	591.216	<0,0001	a	11.016	0.0106	1039.03	<0,0001	a	13.0661	0.0177	739.307	<0,0001	a	11.0347	0.0125	881.597	<0,0001
b	28.7056	0.5322	53.9384	<0,0001	b	29.077	0.3038	95.7193	<0,0001	b	39.9718	0.4877	81.9536	<0,0001	b	37.1276	0.4008	92.6316	<0,0001
x0	189.505	0.6083	311.542	<0,0001	x0	193.424	0.3473	557.012	<0,0001	x0	205.168	0.5585	367.372	<0,0001	x0	188.844	0.4585	411.918	<0,0001
"001"
	Coefficient	Std. Error	t	P		Coefficient	Std. Error	t	P		Coefficient	Std. Error	t	P		Coefficient	Std. Error	t	P
a	65.8579	0.0759	868.092	<0,0001	a	62.8883	0.083	757.33	<0,0001	a	64.7309	0.1657	390.582	<0,0001	a	64.0572	0.0908	705.772	<0,0001
b	76.5573	0.4586	166.942	<0,0001	b	69.2165	0.4875	141.973	<0,0001	b	83.1719	0.9831	84.5996	<0,0001	b	77.0929	0.5528	139.453	<0,0001
x0	368.216	0.5348	688.524	<0,0001	x0	406.478	0.5688	714.605	<0,0001	x0	415.31	1.1578	358.71	<0,0001	x0	386.823	0.6463	598.523	<0,0001
"002"
	Coefficient	Std. Error	t	P		Coefficient	Std. Error	t	P		Coefficient	Std. Error	t	P		Coefficient	Std. Error	t	P
a	206.277	0.6083	339.099	<0,0001	a	197.015	0.7145	275.732	<0,0001	a	214.657	0.7326	292.995	<0,0001	a	205.892	0.652	315.794	<0,0001
b	130.203	0.8616	151.123	<0,0001	b	130.113	1.0759	120.932	<0,0001	b	141.313	1.0785	131.026	<0,0001	b	126.547	0.9086	139.271	<0,0001
x0	580.71	1.2432	467.098	<0,0001	x0	574.703	1.5399	373.214	<0,0001	x0	548.584	1.5513	353.629	<0,0001	x0	588.103	1.3055	450.487	<0,0001

## Sheet: 01
"010"
	Coefficient	Std. Error	t	P		Coefficient	Std. Error	t	P		Coefficient	Std. Error	t	P		Coefficient	Std. Error	t	P
a	55.1582	0.0223	2473.48	<0,0001	a	48.0835	0.0238	2017.43	<0,0001	a	59.1099	0.0318	1859.15	<0,0001	a	51.064	0.0233	2194.45	<0,0001
b	16.3835	0.1029	159.241	<0,0001	b	16.2874	0.1259	129.399	<0,0001	b	18.9394	0.1475	128.37	<0,0001	b	17.2519	0.1194	144.472	<0,0001
x0	111.906	0.1172	954.684	<0,0001	x0	110.828	0.1434	772.853	<0,0001	x0	102.69	0.168	611.112	<0,0001	x0	104.238	0.136	766.247	<0,0001
"011"
	Coefficient	Std. Error	t	P		Coefficient	Std. Error	t	P		Coefficient	Std. Error	t	P		Coefficient	Std. Error	t	P
a	475.991	0.2947	1615.37	<0,0001	a	478.196	0.351	1362.29	<0,0001	a	441.731	0.3197	1381.6	<0,0001	a	427.163	0.2735	1562	<0,0001
b	35.6082	0.2139	166.471	<0,0001	b	37.2338	0.2585	144.013	<0,0001	b	35.9927	0.2514	143.17	<0,0001	b	37.5316	0.2265	165.693	<0,0001
x0	193.858	0.2447	792.086	<0,0001	x0	194.824	0.2958	658.524	<0,0001	x0	193.291	0.2876	671.979	<0,0001	x0	193.51	0.2592	746.647	<0,0001
"012"
	Coefficient	Std. Error	t	P		Coefficient	Std. Error	t	P		Coefficient	Std. Error	t	P		Coefficient	Std. Error	t	P
a	1218.64	1.1082	1099.66	<0,0001	a	1208.69	1.0656	1134.25	<0,0001	a	1235.56	1.0075	1226.4	<0,0001	a	1228.5	1.0491	1171	<0,0001
b	58.4771	0.3648	160.298	<0,0001	b	57.4813	0.3503	164.102	<0,0001	b	57.7678	0.3261	177.163	<0,0001	b	57.8142	0.3396	170.259	<0,0001
x0	268.442	0.4198	639.514	<0,0001	x0	271.483	0.4032	673.314	<0,0001	x0	266.606	0.3751	710.696	<0,0001	x0	273.063	0.3909	698.486	<0,0001

## Sheet: 02
"020"
	Coefficient	Std. Error	t	P		Coefficient	Std. Error	t	P		Coefficient	Std. Error	t	P		Coefficient	Std. Error	t	P
a	195.205	0.063	3099.91	<0,0001	a	207.015	0.0738	2803.33	<0,0001	a	203.942	0.0616	3308.15	<0,0001	a	198.483	0.0567	3500.16	<0,0001
b	11.5937	0.0712	162.894	<0,0001	b	11.5756	0.0786	147.303	<0,0001	b	10.41	0.0632	164.726	<0,0001	b	11.7348	0.0634	185.226	<0,0001
x0	71.4095	0.081	881.757	<0,0001	x0	72.698	0.0894	812.98	<0,0001	x0	73.9893	0.0719	1028.94	<0,0001	x0	72.8153	0.0721	1010.04	<0,0001
"021"
	Coefficient	Std. Error	t	P		Coefficient	Std. Error	t	P		Coefficient	Std. Error	t	P		Coefficient	Std. Error	t	P
a	1324.65	0.6649	1992.35	<0,0001	a	1265.49	0.5262	2405.09	<0,0001	a	1287.83	0.582	2212.84	<0,0001	a	1227.3	0.5706	2150.8	<0,0001
b	24.5279	0.1537	159.615	<0,0001	b	23.4879	0.1245	188.653	<0,0001	b	23.9235	0.1366	175.188	<0,0001	b	24.3677	0.1415	172.149	<0,0001
x0	122.517	0.1751	699.715	<0,0001	x0	124.824	0.1419	879.453	<0,0001	x0	124.233	0.1557	798.128	<0,0001	x0	126.036	0.1614	781.11	<0,0001
"022"
	Coefficient	Std. Error	t	P		Coefficient	Std. Error	t	P		Coefficient	Std. Error	t	P		Coefficient	Std. Error	t	P
a	3058.78	1.8991	1610.63	<0,0001	a	3131.63	1.8199	1720.73	<0,0001	a	3132.96	1.8676	1677.51	<0,0001	a	3181.05	1.7261	1842.86	<0,0001
b	36.2319	0.2197	164.915	<0,0001	b	36.3272	0.2065	175.894	<0,0001	b	36.5289	0.2123	172.082	<0,0001	b	34.7471	0.1888	184.06	<0,0001
x0	172.649	0.2509	688.014	<0,0001	x0	168.751	0.2358	715.758	<0,0001	x0	169.42	0.2423	699.121	<0,0001	x0	169.85	0.2156	787.678	<0,0001

## Sheet: 10
"100"
	Coefficient	Std. Error	t	P		Coefficient	Std. Error	t	P		Coefficient	Std. Error	t	P		Coefficient	Std. Error	t	P
a	3.996	0.0045	891.68	<0,0001	a	5.0076	0.0076	656.229	<0,0001	a	7.0103	0.006	1171.32	<0,0001	a	3.0067	0.0045	668.156	<0,0001
b	13.1208	0.2427	54.0596	<0,0001	b	8.7077	0.2796	31.1464	<0,0001	b	21.1147	0.2358	89.5326	<0,0001	b	24.5227	0.4393	55.8214	<0,0001
x0	202.291	0.2764	731.763	<0,0001	x0	149.749	0.3181	470.795	<0,0001	x0	172.817	0.2691	642.291	<0,0001	x0	185.931	0.5016	370.645	<0,0001
"101"
	Coefficient	Std. Error	t	P		Coefficient	Std. Error	t	P		Coefficient	Std. Error	t	P		Coefficient	Std. Error	t	P
a	63.511	0.0761	834.139	<0,0001	a	52.5152	0.066	795.803	<0,0001	a	62.7018	0.0735	852.716	<0,0001	a	51.7835	0.0951	544.546	<0,0001
b	53.1131	0.437	121.543	<0,0001	b	62.5552	0.4923	127.061	<0,0001	b	64.2842	0.4655	138.098	<0,0001	b	67.3286	0.7244	92.9503	<0,0001
x0	332.148	0.5044	658.515	<0,0001	x0	320.033	0.5694	562.049	<0,0001	x0	316.832	0.5384	588.465	<0,0001	x0	338.966	0.84	403.554	<0,0001
"102"
	Coefficient	Std. Error	t	P		Coefficient	Std. Error	t	P		Coefficient	Std. Error	t	P		Coefficient	Std. Error	t	P
a	153.126	0.2862	535.112	<0,0001	a	143.666	0.2926	490.964	<0,0001	a	157.883	0.2738	576.576	<0,0001	a	157.543	0.275	572.92	<0,0001
b	101.386	0.7068	143.441	<0,0001	b	98.5398	0.7435	132.53	<0,0001	b	96.0548	0.6341	151.482	<0,0001	b	101.632	0.6668	152.427	<0,0001
x0	452.01	0.8548	528.786	<0,0001	x0	470.783	0.902	521.961	<0,0	x0	467.672	0.7656	610.821	<0,0001	x0	446.194	0.8049	554.381	<0,0001

## Sheet: 11
"110"
	Coefficient	Std. Error	t	P		Coefficient	Std. Error	t	P		Coefficient	Std. Error	t	P		Coefficient	Std. Error	t	P
a	44.0388	0.0195	2253.04	<0,0001	a	40.0572	0.0203	1976.15	<0,0001	a	37.0239	0.0114	3244.95	<0,0001	a	40.7148	0.0256	1587.84	<0,0001
b	12.5428	0.1006	124.672	<0,0001	b	14.2092	0.1216	116.863	<0,0001	b	13.1567	0.0715	184.052	<0,0001	b	12.5007	0.1421	87.9727	<0,0001
x0	90.6102	0.1145	791.154	<0,0001	x0	93.7301	0.1385	676.988	<0,0001	x0	90.5767	0.0814	1112.96	<0,0001	x0	95.8116	0.1618	592.279	<0,0001
"111"
	Coefficient	Std. Error	t	P		Coefficient	Std. Error	t	P		Coefficient	Std. Error	t	P		Coefficient	Std. Error	t	P
a	369.433	0.2725	1355.89	<0,0001	a	344.611	0.1816	1897.95	<0,0001	a	366.06	0.1694	2161.37	<0,0001	a	369.757	0.2303	1605.83	<0,0001
b	27.6485	0.2315	119.425	<0,0001	b	30.0166	0.1729	173.624	<0,0001	b	29.0008	0.1496	193.869	<0,0001	b	28.7759	0.1995	144.205	<0,0001
x0	167.666	0.2645	634.015	<0,0001	x0	158.08	0.1974	800.763	<0,0001	x0	156.488	0.1708	916.167	<0,0001	x0	164.259	0.2279	720.631	<0,0001
"112"
	Coefficient	Std. Error	t	P		Coefficient	Std. Error	t	P		Coefficient	Std. Error	t	P		Coefficient	Std. Error	t	P
a	932.357	0.7424	1255.89	<0,0001	a	993.466	0.8418	1180.18	<0,0001	a	938.41	0.7145	1313.35	<0,0001	a	976.528	0.7531	1296.64	<0,0001
b	45.8959	0.2994	153.312	<0,0001	b	48.1378	0.3271	147.158	<0,0001	b	45.7686	0.2867	159.629	<0,0001	b	45.6607	0.2891	157.919	<0,0001
x0	227.992	0.3433	664.075	<0,0001	x0	220.841	0.3748	589.263	<0,0001	x0	224.619	0.3287	683.297	<0,0001	x0	228.751	0.3316	689.799	<0,0001

## Sheet: 12
"120"
	Coefficient	Std. Error	t	P		Coefficient	Std. Error	t	P		Coefficient	Std. Error	t	P		Coefficient	Std. Error	t	P
a	146.887	0.0511	2872.3	<0,0001	a	130.191	0.0411	3166.55	<0,0001	a	138.773	0.0307	4521.53	<0,0001	a	132.411	0.0455	2907.14	<0,0001
b	9.1171	0.0687	132.632	<0,0001	b	9.4036	0.0633	148.448	<0,0001	b	8.5315	0.0423	201.822	<0,0001	b	8.7927	0.0667	131.874	<0,0001
x0	60.7308	0.0782	776.707	<0,0001	x0	59.572	0.0721	826.8	<0,0001	x0	60.7239	0.0481	1262.93	<0,0001	x0	62.0327	0.0758	817.925	<0,0001
"121"
	Coefficient	Std. Error	t	P		Coefficient	Std. Error	t	P		Coefficient	Std. Error	t	P		Coefficient	Std. Error	t	P
a	1040.88	0.4057	2565.61	<0,0001	a	1047.47	0.4257	2460.75	<0,0001	a	992.45	0.4341	2286.06	<0,0001	a	1038.02	0.4157	2497.33	<0,0001
b	18.8034	0.1065	176.6	<0,0001	b	19.4909	0.1131	172.359	<0,0001	b	20.3647	0.1243	163.815	<0,0001	b	19.3041	0.1109	174.108	<0,0001
x0	103.658	0.1213	854.693	<0,0001	x0	101.832	0.1288	790.823	<0,0001	x0	101.997	0.1415	720.774	<0,000	x0	102.315	0.1263	810.323	<0,0001
"122"
	Coefficient	Std. Error	t	P		Coefficient	Std. Error	t	P		Coefficient	Std. Error	t	P		Coefficient	Std. Error	t	P
a	2497.61	1.256	1988.51	<0,0001	a	2533.43	1.3748	1842.74	<0,0001	a	2569.09	1.3842	1855.98	<0,0001	a	2589.78	1.3111	1975.33	<0,0001
b	29.2652	0.1651	177.228	<0,0001	b	29.5191	0.179	164.905	<0,0001	b	29.3351	0.1772	165.581	<0,0001	b	28.9625	0.1654	175.096	<0,0001
x0	140.972	0.1883	748.772	<0,0001	x0	140.316	0.2041	687.633	<0,0001	x0	140.626	0.202	696.237	<0,0001	x0	141.039	0.1886	747.767	<0,0001

## Sheet: 20
"200"
	Coefficient	Std. Error	t	P		Coefficient	Std. Error	t	P		Coefficient	Std. Error	t	P		Coefficient	Std. Error	t	P
a	0				a	0				a	0				a	0
b	1				b	1				b	1				b	1
x0	2				x0	2				x0	2				x0	2
"201"
	Coefficient	Std. Error	t	P		Coefficient	Std. Error	t	P		Coefficient	Std. Error	t	P		Coefficient	Std. Error	t	P
a	47.788	0.0533	896.927	<0,0001	a	54.6683	0.0949	576.237	<0,0001	a	55.4863	0.0667	831.474	<0,0001	a	40.2899	0.0376	1072.58	<0,0001
b	39.0389	0.3622	107.769	<0,0001	b	56.5724	0.6567	86.1516	<0,0001	b	56.2537	0.4573	123.02	<0,0001	b	53.3388	0.3512	151.856	<0,0001
x0	323.584	0.416	777.771	<0,0001	x0	317.631	0.7583	418.89	<0,0001	x0	310.203	0.5278	587.747	<0,0001	x0	297.828	0.4049	735.616	<0,0001
"202"
	Coefficient	Std. Error	t	P		Coefficient	Std. Error	t	P		Coefficient	Std. Error	t	P		Coefficient	Std. Error	t	P
a	168.723	0.2635	640.232	<0,0001	a	142.619	0.1919	743.047	<0,0001	a	133.096	0.2122	627.228	<0,0001	a	152.745	0.174	877.62	<0,0001
b	82.4385	0.5789	142.406	<0,0001	b	86.4462	0.5051	171.135	<0,0001	b	84.361	0.5818	144.996	<0,0001	b	77.1404	0.4306	179.136	<0,0001
x0	439.631	0.6841	642.683	<0,0001	x0	438.147	0.5988	731.695	<0,0001	x0	453.912	0.6905	657.402	<0,0001	x0	412.651	0.505	817.129	<0,0001

## Sheet: 21
"210"
	Coefficient	Std. Error	t	P		Coefficient	Std. Error	t	P		Coefficient	Std. Error	t	P		Coefficient	Std. Error	t	P
a	39.0509	0.0183	2128.32	<0,0001	a	39.5687	0.0225	1757.36	<0,0001	a	41.2165	0.02	2057.15	<0,0001	a	38.0415	0.0138	2763.28	<0,0001
b	12.9801	0.1087	119.447	<0,0001	b	13.5606	0.1345	100.845	<0,0001	b	11.4281	0.1056	108.185	<0,0001	b	12.7429	0.0828	153.821	<0,0001
x0	84.4113	0.1237	682.376	<0,0001	x0	83.7921	0.1531	547.4	<0,0001	x0	85.6713	0.1202	712.573	<0,0001	x0	86.7423	0.0943	919.797	<0,0001
"211"
	Coefficient	Std. Error	t	P		Coefficient	Std. Error	t	P		Coefficient	Std. Error	t	P		Coefficient	Std. Error	t	P
a	326.049	0.1937	1683.31	<0,0001	a	323.636	0.1389	2329.19	<0,0001	a	332.445	0.1788	1859.63	<0,0001	a	349.061	0.1403	2487.65	<0,0001
b	27.7946	0.1892	146.938	<0,0001	b	27.3647	0.1359	201.395	<0,0001	b	27.221	0.1697	160.417	<0,0001	b	24.8195	0.1218	203.844	<0,0001
x0	150.239	0.2159	695.814	<0,0001	x0	148.579	0.1551	958.039	<0,0001	x0	149.266	0.1937	770.649	<0,0001	x0	146.446	0.139	1053.92	<0,0001
"212"
	Coefficient	Std. Error	t	P		Coefficient	Std. Error	t	P		Coefficient	Std. Error	t	P		Coefficient	Std. Error	t	P
a	887.827	0.5815	1526.8	<0,0001	a	904.331	0.5761	1569.72	<0,0001	a	898.743	0.6889	1304.57	<0,0001	a	859.809	0.5115	1680.8	<0,0001
b	42.362	0.2418	175.175	<0,0001	b	43.6668	0.2388	182.876	<0,0001	b	43.3917	0.2857	151.857	<0,0001	b	42.539	0.2203	193.113	<0,0001
x0	207.507	0.2769	749.364	<0,0001	x0	205.42	0.2733	751.611	<0,0001	x0	208.704	0.3272	637.863	<0,0001	x0	206.331	0.2522	818.107	<0,0001

## Sheet: 22
"220"
	Coefficient	Std. Error	t	P		Coefficient	Std. Error	t	P		Coefficient	Std. Error	t	P		Coefficient	Std. Error	t	P
a	114.576	0.0304	3771.08	<0,0001	a	130.915	0.0365	3587.55	<0,0001	a	128.746	0.0346	3717.87	<0,0001	a	125.024	0.0254	4931.05	<0,0001
b	7.4689	0.0476	157.053	<0,0001	b	8.8571	0.0544	162.75	<0,0001	b	8.6448	0.0519	166.674	<0,0001	b	8.0117	0.0376	212.833	<0,0001
x0	58.1242	0.0541	1074.71	<0,0001	x0	55.6113	0.0619	898.515	<0,0001	x0	56.4981	0.059	957.776	<0,0001	x0	58.033	0.0428	1355.52	<0,0001
"221"
	Coefficient	Std. Error	t	P		Coefficient	Std. Error	t	P		Coefficient	Std. Error	t	P		Coefficient	Std. Error	t	P
a	911.967	0.3317	2749.01	<0,0001	a	915.482	0.3456	2649.29	<0,0001	a	922.513	0.3799	2428.08	<0,0001	a	956.563	0.3985	2400.69	<0,0001
b	17.4786	0.0964	181.384	<0,0001	b	17.5972	0.1004	175.255	<0,0001	b	17.4891	0.1091	160.284	<0,0001	b	18.398	0.1133	162.451	<0,0001
x0	96.9944	0.1097	883.907	<0,0001	x0	95.5736	0.1143	835.968	<0,0001	x0	97.2327	0.1243	782.516	<0,0001	x0	95.1171	0.1289	737.851	<0,0001
"222"
	Coefficient	Std. Error	t	P		Coefficient	Std. Error	t	P		Coefficient	Std. Error	t	P		Coefficient	Std. Error	t	P
a	2319.65	1.0768	2154.24	<0,0001	a	2383.03	1.1114	2144.18	<0,0001	a	2386.38	1.2219	1952.96	<0,0001	a	2358.35	1.0724	2199.12	<0,0001
b	26.7963	0.1473	181.908	<0,0001	b	26.6608	0.1475	180.69	<0,0001	b	27.4674	0.1643	167.132	<0,0001	b	26.6345	0.1438	185.213	<0,0001
x0	130.972	0.1679	780.12	<0,0001	x0	131.819	0.1682	783.751	<0,0001	x0	131.494	0.1873	702.175	<0,0001	x0	131.741	0.1639	803.686	<0,0001
