# Supplementary material for: Quasi-cellular systems: stochastic simulation analysis at nanoscale range
Source: BMC Bioinformatics. 2013 Apr 22;14(Suppl 7):S7. doi: 10.1186/1471-2105-14-S7-S7 (PMC3633058; doi:10.1186/1471-2105-14-S7-S7)
Supplement: Additional file 4 — A MS-Excel file containing all the results of the simulations performed for very low initial DNA concentrations. [file 1471-2105-14-S7-S7-S4.xls]

## Sheet: Foglio1
Stochastic simulation experiments were carried for 15000 simulated seconds with a sampling time of 1 second
Data for protein production was fitted by 3-parameters sigmoid curves (see text) and parameters are here shown for each replicate of the simulation
Volume = 10^-14 liters
Different initial concentrations of DNA (see below) were used
Legend: a=GFPmax, b=b, x0=x0.5GFPmax (see text)

## Sheet: 0.5nM
	Coefficient	Std. Error	t	P			Coefficient	Std. Error	t	P			Coefficient	Std. Error	t	P
a	777.41	1.289	603.109	<0,0001		a	746.238	1.363	547.505	<0,0001		a	714.702	1.314	543.933	<0,0001
b	152.825	0.9053	168.805	<0,0001		b	154.155	0.998	154.461	<0,0001		b	157.155	1.0064	156.151	<0,0001
x0	711.176	1.1057	643.179	<0,0001		x0	711.43	1.2208	582.773	<0,0001		x0	711.739	1.2353	576.182	<0,0001
	Coefficient	Std. Error	t	P			Coefficient	Std. Error	t	P			Coefficient	Std. Error	t	P
a	732.201	1.2215	599.425	<0,0001		a	779.791	1.4789	527.276	<0,0001		a	727.903	1.2763	570.314	<0,0001
b	154.147	0.9245	166.737	<0,0001		b	158.228	1.0387	152.337	<0,0001		b	161.791	0.9874	163.849	<0,0001
x0	699.307	1.1269	620.545	<0,0001		x0	712.011	1.2765	557.789	<0,0001		x0	690.613	1.2099	570.818	<0,0001
	Coefficient	Std. Error	t	P			Coefficient	Std. Error	t	P			Coefficient	Std. Error	t	P
a	820.875	1.41	582.185	<0,0001		a	768.467	1.1615	661.615	<0,0001		a	733.75	1.6279	450.74	<0,0001
b	157.986	0.9512	166.085	<0,0001		b	149.94	0.8305	180.549	<0,0001		b	167.379	1.2224	136.922	<0,0001
x0	702.473	1.1652	602.857	<0,0001		x0	703.614	1.0092	697.198	<0,0001		x0	711.695	1.5184	468.721	<0,0001
	Coefficient	Std. Error	t	P
a	774.281	1.498	516.886	<0,0001
b	155.723	1.0476	148.651	<0,0001
x0	720.068	1.287	559.507	<0,0001

## Sheet: 1.7nM
	Coefficient	Std. Error	t	P			Coefficient	Std. Error	t	P			Coefficient	Std. Error	t	P
a	2373.09	3.9961	593.855	<0,0001		a	2391.23	4.3758	546.466	<0,0001		a	2466.55	4.1656	592.13	<0,0001
b	153.53	0.9189	167.075	<0,0001		b	156.095	1.0036	155.535	<0,0001		b	153.164	0.9246	165.661	<0,0001
x0	712.125	1.1235	633.852	<0,0001		x0	709.545	1.2295	577.092	<0,0001		x0	709.132	1.129	628.122	<0,0001
	Coefficient	Std. Error	t	P			Coefficient	Std. Error	t	P			Coefficient	Std. Error	t	P
a	2408.95	4.2077	572.509	<0,0001		a	2444.06	3.7642	649.29	<0,0001		a	2555.71	5.11	500.142	<0,0001
b	153.291	0.9495	161.445	<0,0001		b	152.43	0.849	179.535	<0,0001		b	158.772	1.0892	145.772	<0,0001
x0	715.281	1.1616	615.771	<0,0001		x0	702.619	1.0341	679.462	<0,0001		x0	716.773	1.3415	534.323	<0,0001
	Coefficient	Std. Error	t	P			Coefficient	Std. Error	t	P			Coefficient	Std. Error	t	P
a	2502.99	4.5524	549.823	<0,0001		a	2385.14	4.5199	527.702	<0,0001		a	2318.68	4.3549	532.435	<0,0001
b	159.566	1.0037	158.975	<0,0001		b	157.045	1.032	152.181	<0,0001		b	160.014	1.039	154.004	<0,0001
x0	706.384	1.2332	572.825	<0,0001		x0	716.07	1.2682	564.653	<0,0001		x0	704.597	1.2764	552.003	<0,0001
	Coefficient	Std. Error	t	P
a	2349.77	4.1043	572.52	<0,0001
b	157.426	0.9663	162.924	<0,0001
x0	703.029	1.1831	594.207	<0,0001

## Sheet: 3.4nM
	Coefficient	Std. Error	t	P			Coefficient	Std. Error	t	P			Coefficient	Std. Error	t	P
a	4484.75	7.8975	567.871	<0,0001		a	4386.99	8.073	543.413	<0,0001		a	4537.9	7.31	620.782	<0,0001
b	157.376	0.9742	161.537	<0,0001		b	160.174	1.0201	157.02	<0,0001		b	157.744	0.8995	175.369	<0,0001
x0	702.931	1.1928	589.303	<0,0001		x0	702.999	1.2527	561.168	<0,0001		x0	695.234	1.0992	632.506	<0,0001
	Coefficient	Std. Error	t	P			Coefficient	Std. Error	t	P			Coefficient	Std. Error	t	P
a	4510.77	8.244	547.155	<0,0001		a	4495.15	7.6775	585.494	<0,0001		a	4527.94	8.1235	557.387	<0,0001
b	158.948	1.0096	157.437	<0,0001		b	154.567	0.9368	165	<0,0001		b	160.37	0.9938	161.375	<0,0001
x0	705.188	1.2391	569.124	<0,0001		x0	708.497	1.1454	618.567	<0,0001		x0	703.739	1.221	576.37	<0,0001
	Coefficient	Std. Error	t	P			Coefficient	Std. Error	t	P			Coefficient	Std. Error	t	P
a	4518.26	8.2047	550.694	<0,0001		a	4520.02	7.1981	627.946	<0,0001		a	4513.09	7.8408	575.59	<0,0001
b	158.877	1.0018	158.588	<0,0001		b	155.237	0.8863	175.153	<0,0001		b	159.524	0.9649	165.332	<0,0001
x0	706.231	1.2298	574.247	<0,0001		x0	696.357	1.0807	644.384	<0,0001		x0	701.015	1.1834	592.393	<0,0001
	Coefficient	Std. Error	t	P
a	4413.16	7.6633	575.878	<0,0001
b	158.722	0.9608	165.206	<0,0001
x0	703.724	1.1783	597.241	<0,0001

## Sheet: 6.8nM
	Coefficient	Std. Error	t	P			Coefficient	Std. Error	t	P			Coefficient	Std. Error	t	P
a	8004.7	13.3221	600.859	<0,0001		a	8102.3	13.6845	592.079	<0,0001		a	8143.5	14.209	573.123	<0,0001
b	159.164	0.9318	170.808	<0,0001		b	159.657	0.9464	168.706	<0,0001		b	161.656	0.9776	165.367	<0,0001
x0	693.87	1.1399	608.737	<0,0001		x0	693.544	1.1581	598.866	<0,0001		x0	694.899	1.1993	579.44	<0,0001
	Coefficient	Std. Error	t	P			Coefficient	Std. Error	t	P			Coefficient	Std. Error	t	P
a	7883.67	13.5609	581.354	<0,0001		a	7914.44	13.3209	594.135	<0,0001		a	8159.4	13.993	583.107	<0,0001
b	160.851	0.9633	166.983	<0,0001		b	159.095	0.9408	169.101	<0,0001		b	160.173	0.959	167.021	<0,0001
x0	694.79	1.1807	588.453	<0,0001		x0	695.227	1.1513	603.88	<0,0001		x0	695.588	1.1749	592.023	<0,0001
	Coefficient	Std. Error	t	P			Coefficient	Std. Error	t	P			Coefficient	Std. Error	t	P
a	7947.46	13.7007	580.076	<0,0001		a	8114.63	14.3234	566.528	<0,0001		a	7947.12	13.8064	575.612	<0,0001
b	162.257	0.9675	167.704	<0,0001		b	162.013	0.9882	163.945	<0,0001		b	162.03	0.9757	166.062	<0,0001
x0	693.795	1.1873	584.366	<0,0001		x0	695.73	1.2131	573.502	<0,0001		x0	693.054	1.1967	579.116	<0,0001
	Coefficient	Std. Error	t	P
a	8115.38	13.7568	589.92	<0,0001
b	162.666	0.957	169.972	<0,0001
x0	689.032	1.173	587.397	<0,0001

## Sheet: 15nM
	Coefficient	Std. Error	t	P			Coefficient	Std. Error	t	P			Coefficient	Std. Error	t	P
a	9591.53	9.9845	960.643	<0,0001		a	9519.25	9.9857	953.29	<0,0001		a	9429.31	9.8498	957.305	<0,0001
b	126.941	0.6458	196.567	<0,0001		b	126.653	0.6488	195.219	<0,0001		b	125.366	0.6419	195.305	<0,0001
x0	540.697	0.7538	717.262	<0,0001		x0	543.578	0.7576	717.515	<0,0001		x0	547.768	0.7498	730.54	<0,0001
	Coefficient	Std. Error	t	P			Coefficient	Std. Error	t	P			Coefficient	Std. Error	t	P
a	9492.98	9.3676	1013.38	<0,0001		a	9457.85	9.938	951.683	<0,0001		a	9426.81	9.7038	971.458	<0,0001
b	128.276	0.6147	208.671	<0,0001		b	126.855	0.6489	195.481	<0,0001		b	126.66	0.6359	199.188	<0,0001
x0	539.382	0.7176	751.686	<0,0001		x0	545.842	0.758	720.082	<0,0001		x0	545.022	0.7427	733.865	<0,0001
	Coefficient	Std. Error	t	P			Coefficient	Std. Error	t	P			Coefficient	Std. Error	t	P
a	9536.86	10.0197	951.811	<0,0001		a	9515.11	10.0696	944.932	<0,0001		a	9484.8	9.9932	949.126	<0,0001
b	126.498	0.6509	194.345	<0,0001		b	126.988	0.6553	193.78	<0,0001		b	126.772	0.6503	194.947	<0,0001
x0	541.099	0.7598	712.163	<0,0001		x0	543.022	0.7652	709.642	<0,0001		x0	546.347	0.7596	719.216	<0,0001
	Coefficient	Std. Error	t	P
a	9617.68	10.1549	947.1	<0,0001
b	129.872	0.6581	197.334	<0,0001
x0	542.912	0.7688	706.215	<0,0001

## Sheet: 30nM
	Coefficient	Std. Error	t	P			Coefficient	Std. Error	t	P			Coefficient	Std. Error	t	P
a	6140.84	4.0605	1512.34	<0,0001		a	6096.67	3.7676	1618.2	<0,0001		a	6084.4	3.7133	1638.52	<0,0001
b	75.3764	0.3894	193.565	<0,0001		b	74.8675	0.3632	206.13	<0,0001		b	74.9335	0.3587	208.884	<0,0001
x0	333.041	0.446	746.714	<0,0001		x0	331.496	0.416	796.922	<0,0001		x0	331.988	0.4109	808.022	<0,0001
	Coefficient	Std. Error	t	P			Coefficient	Std. Error	t	P			Coefficient	Std. Error	t	P
a	5997.66	3.7711	1590.42	<0,0001		a	6154.74	3.7903	1623.83	<0,0001		a	6155.6	4.1417	1486.24	<0,0001
b	75.6668	0.3716	203.626	<0,0001		b	75.519	0.3637	207.65	<0,0001		b	75.2632	0.3955	190.297	<0,0001
x0	329.954	0.4254	775.558	<0,0001		x0	329.774	0.4164	791.99	<0,0001		x0	335.119	0.4531	739.629	<0,0001
	Coefficient	Std. Error	t	P			Coefficient	Std. Error	t	P			Coefficient	Std. Error	t	P
a	6027.56	4.0844	1475.74	<0,0001		a	6087.82	4.0823	1491.26	<0,0001		a	6066.48	4.0859	1484.73	<0,0001
b	76.6189	0.4025	190.34	<0,0001		b	75.761	0.3951	191.728	<0,0001		b	75.6843	0.3978	190.248	<0,0001
x0	330.453	0.4608	717.155	<0,0001		x0	335.742	0.4527	741.691	<0,0001		x0	331.081	0.4555	726.825	<0,0001
	Coefficient	Std. Error	t	P
a	5996.16	3.5764	1676.57	<0,0001
b	74.8037	0.351	213.102	<0,0001
x0	328.66	0.4019	817.753	<0,0001
