# Supplementary material for: Quasi-cellular systems: stochastic simulation analysis at nanoscale range
Source: BMC Bioinformatics. 2013 Apr 22;14(Suppl 7):S7. doi: 10.1186/1471-2105-14-S7-S7 (PMC3633058; doi:10.1186/1471-2105-14-S7-S7)
Supplement: Additional file 5 — A MS-Excel file containing all the results of the simulations performed for small-volume liposomes. [file 1471-2105-14-S7-S7-S5.xls]

## Sheet: Foglio1
Stochastic simulation experiments were carried for 10000 simulated seconds with a sampling time of 1 second
Data for protein production was fitted by 3-parameters sigmoid curves (see text) and parameters are here shown for each replicate of the simulation
Volume = 10^-16 liters
Legend: a=GFPmax, b=b, x0=x0.5GFPmax (see text)

## Sheet: 00
"000"
	Coefficient	Std. Error	t	P		Coefficient	Std. Error	t	P		Coefficient	Std. Error	t	P		Coefficient	Std. Error	t	P		Coefficient	Std. Error	t	P		Coefficient	Std. Error	t	P		Coefficient	Std. Error	t	P		Coefficient	Std. Error	t	P
a	0				a	0				a	0				a	0				a	0				a	0				a	0				a	0
b	1				b	1				b	1				b	1				b	1				b	1				b	1				b	1
x0	2				x0	2				x0	2				x0	2				x0	2				x0	2				x0	2				x0	2
"001"
	Coefficient	Std. Error	t	P		Coefficient	Std. Error	t	P		Coefficient	Std. Error	t	P		Coefficient	Std. Error	t	P		Coefficient	Std. Error	t	P		Coefficient	Std. Error	t	P		Coefficient	Std. Error	t	P		Coefficient	Std. Error	t	P
a	0				a	0				a	0				a	0				a	0				a	0				a	0				a	0
b	1				b	1				b	1				b	1				b	1				b	1				b	1				b	1
x0	2				x0	2				x0	2				x0	2				x0	2				x0	2				x0	2				x0	2
"002"
	Coefficient	Std. Error	t	P		Coefficient	Std. Error	t	P		Coefficient	Std. Error	t	P		Coefficient	Std. Error	t	P		Coefficient	Std. Error	t	P		Coefficient	Std. Error	t	P		Coefficient	Std. Error	t	P		Coefficient	Std. Error	t	P
a	2.0355	0.0113	179.997	<0,0001	a	0				a	6.1707	0.033	186.744	<0,0001	a	2.9715	0.0156	190.647	<0,0001	a	2.0961	0.0208	100.909	<0,0001	a	1				a	2.0334	0.0109	186.718	<0,0001	a	0
b	40.4281	1.1207	36.0747	<0,0001	b	1				b	71.1743	1.403	50.7319	<0,0001	b	71.0006	1.8991	37.3873	<0,0001	b	84.5766	2.618	32.3059	<0,0001	b	0.0073				b	82.4204	2.2898	35.9953	<0,0001	b	1
x0	685.189	1.3138	521.529	<0,0001	x0	2				x0	620.214	1.7084	363.034	<0,0001	x0	428.524	2.2222	192.837	<0,0001	x0	622.268	3.3189	187.492	<0,0001	x0	382.46				x0	327.61	2.6532	123.478	<0,0001	x0	2

## Sheet: 01
"010"
	Coefficient	Std. Error	t	P		Coefficient	Std. Error	t	P		Coefficient	Std. Error	t	P		Coefficient	Std. Error	t	P		Coefficient	Std. Error	t	P		Coefficient	Std. Error	t	P		Coefficient	Std. Error	t	P		Coefficient	Std. Error	t	P
a	0				a	0				a	0				a	0				a	0				a	0				a	0				a	0
b	1				b	1				b	1				b	1				b	1				b	1				b	1				b	1
x0	2				x0	2				x0	2				x0	2				x0	2				x0	2				x0	2				x0	2
"011"
	Coefficient	Std. Error	t	P		Coefficient	Std. Error	t	P		Coefficient	Std. Error	t	P		Coefficient	Std. Error	t	P		Coefficient	Std. Error	t	P		Coefficient	Std. Error	t	P		Coefficient	Std. Error	t	P		Coefficient	Std. Error	t	P
a	2.0059	0.0045	447.159	<0,0001	a	2.0007	0.0015	1360.09	<0,0001	a	4.031	0.0115	350.19	<0,0001	a	3.0024	0.0047	635.585	<0,0001	a	8.9259	0.0121	737.667	<0,0001	a	2.0002	0.0007	3026.63	<0,0001	a	0				a	0
b	24.9741	0.6463	38.6446	<0,0001	b	3.2424	0.0825	39.3112	<0,0001	b	31.5968	0.9207	34.319	<0,0001	b	24.2952	0.4575	53.1002	<0,0001	b	32.1544	0.4472	71.8955	<0,0001	b	0.7181	0.0166	43.3607	<0,0001	b	1				b	1
x0	221.231	0.7382	299.67	<0,0001	x0	160.003	0.0937	1706.94	<0,0001	x0	216.363	1.0534	205.395	<0,0001	x0	193.488	0.5225	370.337	<0,0001	x0	194.844	0.5116	380.886	<0,0001	x0	245.5	0.0189	13018	<0,0001	x0	2				x0	2
"012"
	Coefficient	Std. Error	t	P		Coefficient	Std. Error	t	P		Coefficient	Std. Error	t	P		Coefficient	Std. Error	t	P		Coefficient	Std. Error	t	P		Coefficient	Std. Error	t	P		Coefficient	Std. Error	t	P		Coefficient	Std. Error	t	P
a	8.0136	0.014	572.302	<0,0001	a	11.1361	0.024	463.896	<0,0001	a	5.9938	0.0059	1012.54	<0,0001	a	8.0764	0.0172	468.642	<0,0001	a	8.0383	0.0116	692.119	<0,0001	a	9.0038	0.0146	615.106	<0,0001	a	10.0108	0.0215	465.563	<0,0001	a	4.0346	0.0098	413.382	<0,0001
b	54.3048	0.7046	77.0664	<0,0001	b	63.4088	0.9164	69.1932	<0,0001	b	14.6391	0.211	69.3808	<0,0001	b	54.2824	0.8109	66.9383	<0,0001	b	31.4947	0.4486	70.2046	<0,0001	b	52.4681	0.6125	85.6648	<0,0001	b	61.3581	0.917	66.9082	<0,0001	b	73.599	1.0824	67.9932	<0,0001
x0	230.068	0.8069	285.111	<0,0001	x0	243.564	1.0477	232.482	<0,0001	x0	295.622	0.2405	1229.13	<0,0001	x0	295.716	0.9348	316.331	<0,0001	x0	265.715	0.5136	517.366	<0,0001	x0	290.58	0.7056	411.819	<0,0001	x0	226.482	1.0445	216.838	<0,0001	x0	254.224	1.2318	206.388	<0,0001

## Sheet: 02
"020"
	Coefficient	Std. Error	t	P		Coefficient	Std. Error	t	P		Coefficient	Std. Error	t	P		Coefficient	Std. Error	t	P		Coefficient	Std. Error	t	P		Coefficient	Std. Error	t	P		Coefficient	Std. Error	t	P		Coefficient	Std. Error	t	P
a	5.0037	0.0038	1302.01	<0,0001	a	3.0016	0.0021	1410.39	<0,0001	a	1				a	3.9998	0.0028	1405.06	<0,0001	a	0				a	0				a	0				a	0
b	12.9606	0.1809	71.6645	<0,0001	b	3.2394	0.084	38.5687	<0,0001	b	0.0102				b	7.9138	0.132	59.9447	<0,0001	b	1				b	1				b	1				b	1
x0	58.2506	0.205	284.096	<0,0001	x0	63.1425	0.0954	661.544	<0,0001	x0	101.523				x0	48.6367	0.1501	324.025	<0,0001	x0	2				x0	2				x0	2				x0	2
"021"
	Coefficient	Std. Error	t	P		Coefficient	Std. Error	t	P		Coefficient	Std. Error	t	P		Coefficient	Std. Error	t	P		Coefficient	Std. Error	t	P		Coefficient	Std. Error	t	P		Coefficient	Std. Error	t	P		Coefficient	Std. Error	t	P
a	10.1492	0.018	563.443	<0,0001	a	12.0134	0.0072	1663.07	<0,0001	a	10.995	0.0102	1082.32	<0,0001	a	9.0042	0.0119	755.96	<0,0001	a	7.7504	0.0146	529.33	<0,0001	a	8.0167	0.0087	921.023	<0,0001	a	10.0326	0.0118	849.045	<0,0001	a	11.0277	0.0116	952.633	<0,0001
b	27.8472	0.5792	48.0749	<0,0001	b	22.7315	0.1786	127.263	<0,0001	b	25.0026	0.293	85.3466	<0,0001	b	25.5284	0.4331	58.9467	<0,0001	b	16.4407	0.4727	34.78	<0,0001	b	15.4964	0.2652	58.4367	<0,0001	b	20.4522	0.3286	62.2375	<0,0001	b	20.4505	0.2929	69.8226	<0,0001
x0	119.366	0.6581	181.37	<0,0001	x0	114.011	0.2034	560.403	<0,0001	x0	95.0551	0.3307	287.443	<0,0001	x0	82.3733	0.4821	170.853	<0,0001	x0	142.738	0.5387	264.979	<0,0001	x0	136.213	0.3021	450.855	<0,0001	x0	133.342	0.3747	355.831	<0,0001	x0	133.224	0.334	398.879	<0,0001
"022"
	Coefficient	Std. Error	t	P		Coefficient	Std. Error	t	P		Coefficient	Std. Error	t	P		Coefficient	Std. Error	t	P		Coefficient	Std. Error	t	P		Coefficient	Std. Error	t	P		Coefficient	Std. Error	t	P		Coefficient	Std. Error	t	P
a	26.075	0.0165	1576.63	<0,0001	a	29.0461	0.0415	699.782	<0,0001	a	20.0523	0.015	1338.58	<0,0001	a	25.0558	0.017	1474.1	<0,0001	a	26.0468	0.0192	1354.53	<0,0001	a	35.1524	0.0291	1209.75	<0,0001	a	26.0889	0.0196	1331.56	<0,0001	a	34.1089	0.0217	1573.1	<0,0001
b	30.6911	0.2089	146.909	<0,0001	b	40.5735	0.5431	74.7064	<0,0001	b	28.2004	0.2369	119.047	<0,0001	b	34.8593	0.2383	146.274	<0,0001	b	33.3307	0.2531	131.693	<0,0001	b	34.5314	0.2885	119.673	<0,0001	b	34.0196	0.2595	131.102	<0,0001	b	34.7703	0.222	156.649	<0,0001
x0	167.1	0.2387	700.105	<0,0001	x0	153.103	0.6153	248.828	<0,0001	x0	166.119	0.2706	613.909	<0,0001	x0	159.382	0.2718	586.337	<0,0001	x0	164.056	0.289	567.652	<0,0001	x0	161.845	0.3293	491.5	<0,0001	x0	166.107	0.2963	560.547	<0,0001	x0	165.52	0.2534	653.177	<0,0001

## Sheet: 10
"100"
	Coefficient	Std. Error	t	P		Coefficient	Std. Error	t	P		Coefficient	Std. Error	t	P		Coefficient	Std. Error	t	P		Coefficient	Std. Error	t	P		Coefficient	Std. Error	t	P		Coefficient	Std. Error	t	P		Coefficient	Std. Error	t	P
a	0				a	0				a	0				a	0				a	0				a	0				a	0				a	0
b	1				b	1				b	1				b	1				b	1				b	1				b	1				b	1
x0	2				x0	2				x0	2				x0	2				x0	2				x0	2				x0	2				x0	2
"101"
	Coefficient	Std. Error	t	P		Coefficient	Std. Error	t	P		Coefficient	Std. Error	t	P		Coefficient	Std. Error	t	P		Coefficient	Std. Error	t	P		Coefficient	Std. Error	t	P		Coefficient	Std. Error	t	P		Coefficient	Std. Error	t	P
a	0				a	0				a	0				a	0				a	0				a	0				a	0				a	0
b	1				b	1				b	1				b	1				b	1				b	1				b	1				b	1
x0	2				x0	2				x0	2				x0	2				x0	2				x0	2				x0	2				x0	2
"102"
	Coefficient	Std. Error	t	P		Coefficient	Std. Error	t	P		Coefficient	Std. Error	t	P		Coefficient	Std. Error	t	P		Coefficient	Std. Error	t	P		Coefficient	Std. Error	t	P		Coefficient	Std. Error	t	P		Coefficient	Std. Error	t	P
a	0				a	0				a	0				a	0				a	0				a	0				a	0				a	0
b	1				b	1				b	1				b	1				b	1				b	1				b	1				b	1
x0	2				x0	2				x0	2				x0	2				x0	2				x0	2				x0	2				x0	2

## Sheet: 11
"110"
	Coefficient	Std. Error	t	P		Coefficient	Std. Error	t	P		Coefficient	Std. Error	t	P		Coefficient	Std. Error	t	P		Coefficient	Std. Error	t	P		Coefficient	Std. Error	t	P		Coefficient	Std. Error	t	P		Coefficient	Std. Error	t	P
a	0				a	0				a	0				a	0				a	0				a	0				a	0				a	0
b	1				b	1				b	1				b	1				b	1				b	1				b	1				b	1
x0	2				x0	2				x0	2				x0	2				x0	2				x0	2				x0	2				x0	2
"111"
	Coefficient	Std. Error	t	P		Coefficient	Std. Error	t	P		Coefficient	Std. Error	t	P		Coefficient	Std. Error	t	P		Coefficient	Std. Error	t	P		Coefficient	Std. Error	t	P		Coefficient	Std. Error	t	P		Coefficient	Std. Error	t	P
a	3.026	0.0083	364.311	<0,0001	a	2.1487	0.027	79.4366	<0,0001	a	5.0129	0.0077	655.071	<0,0001	a	4.0098	0.0045	884.99	<0,0001	a	3.0081	0.0053	571.083	<0,0001	a	5.0058	0.0076	654.541	<0,0001	a	2.9969	0.0054	559.934	<0,0001	a	2.0027	0.003	659.049	<0,0001
b	43.9993	1.0816	40.6798	<0,0001	b	167.407	5.9534	28.1194	<0,0001	b	27.3858	0.4726	57.9445	<0,0001	b	17.8425	0.2905	61.4261	<0,0001	b	32.5498	0.5865	55.5011	<0,0001	b	39.1123	0.5939	65.8603	<0,0001	b	19.8775	0.4926	40.3486	<0,0001	b	13.357	0.3429	38.951	<0,0001
x0	157.012	1.2215	128.535	<0,0001	x0	378.266	7.1292	53.0586	<0,0001	x0	181.766	0.54	336.611	<0,0001	x0	161.7	0.3311	488.318	<0,0001	x0	181.257	0.6705	270.32	<0,0001	x0	122.064	0.6608	184.731	<0,000	x0	130.085	0.5617	231.591	<0,0001	x0	147.057	0.3905	376.564	<0,0001
"112"
	Coefficient	Std. Error	t	P		Coefficient	Std. Error	t	P		Coefficient	Std. Error	t	P		Coefficient	Std. Error	t	P		Coefficient	Std. Error	t	P		Coefficient	Std. Error	t	P		Coefficient	Std. Error	t	P		Coefficient	Std. Error	t	P
a	8.0815	0.0178	455.072	<0,0001	a	10.0308	0.0151	662.783	<0,0001	a	9.049	0.0159	570.345	<0,0001	a	12.0696	0.015	804.966	<0,0001	a	12.0133	0.0094	1274.37	<0,0001	a	6.0497	0.0129	468.353	<0,0001	a	9.0332	0.0133	680.758	<0,0001	a	9.0057	0.0089	1009.61	<0,0001
b	52.8815	0.8772	60.2862	<0,0001	b	44.9935	0.5682	79.1891	<0,0001	b	31.625	0.5496	57.5455	<0,0001	b	54.9306	0.5156	106.539	<0,0001	b	25.3018	0.2254	112.245	<0,0001	b	39.9855	0.7391	54.1016	<0,0001	b	45.4801	0.558	81.5126	<0,0001	b	33.5735	0.3292	101.979	<0,0001
x0	228.777	1.0048	227.681	<0,0001	x0	215.606	0.6509	331.233	<0,0001	x0	255.601	0.6291	406.29	<0,0001	x0	206.437	0.5866	351.909	<0,0001	x0	238.104	0.2576	924.45	<0,0001	x0	258.521	0.848	304.859	<0,0001	x0	210.919	0.6388	330.174	<0,0001	x0	211.425	0.3768	561.099	<0,0001

## Sheet: 12
"120"
	Coefficient	Std. Error	t	P		Coefficient	Std. Error	t	P		Coefficient	Std. Error	t	P		Coefficient	Std. Error	t	P		Coefficient	Std. Error	t	P		Coefficient	Std. Error	t	P		Coefficient	Std. Error	t	P		Coefficient	Std. Error	t	P
a	0				a	0				a	0				a	0				a	0				a	0				a	0				a	0
b	1				b	1				b	1				b	1				b	1				b	1				b	1				b	1
x0	2				x0	2				x0	2				x0	2				x0	2				x0	2				x0	2				x0	2
"121"
	Coefficient	Std. Error	t	P		Coefficient	Std. Error	t	P		Coefficient	Std. Error	t	P		Coefficient	Std. Error	t	P		Coefficient	Std. Error	t	P		Coefficient	Std. Error	t	P		Coefficient	Std. Error	t	P		Coefficient	Std. Error	t	P
a	7.0065	0.0043	1643.21	<0,0001	a	10.0002	0.0082	1225.22	<0,0001	a	14.8789	0.014	1061.38	<0,0001	a	9.0141	0.0073	1237.47	<0,0001	a	9.0402	0.013	692.74	<0,0001	a	11.0257	0.0108	1022.4	<0,0001	a	10.0165	0.0063	1601.64	<0,0001	a	9.0316	0.01	902.042	<0,0001
b	12.2431	0.1357	90.1925	<0,0001	b	19.0481	0.2236	85.1962	<0,0001	b	22.2334	0.2831	78.5344	<0,0001	b	14.2635	0.1924	74.1373	<0,0001	b	29.2944	0.4925	59.4819	<0,0001	b	15.8342	0.2472	64.0566	<0,0001	b	13.4934	0.1453	92.8632	<0,0001	b	25.0687	0.35	71.623	<0,0001
x0	98.2828	0.1545	636.014	<0,0001	x0	108.92	0.2547	427.564	<0,0001	x0	88.8144	0.3202	277.337	<0,0001	x0	112.557	0.2191	513.686	<0,0001	x0	103.38	0.5536	186.757	<0,0001	x0	96.277	0.2815	341.993	<0,0001	x0	105.894	0.1655	640.01	<0,0001	x0	99.7658	0.3961	251.853	<0,0001
"122"
	Coefficient	Std. Error	t	P		Coefficient	Std. Error	t	P		Coefficient	Std. Error	t	P		Coefficient	Std. Error	t	P		Coefficient	Std. Error	t	P		Coefficient	Std. Error	t	P		Coefficient	Std. Error	t	P		Coefficient	Std. Error	t	P
a	20.054	0.0166	1204.79	<0,0001	a	20.602	0.0213	965.326	<0,0001	a	24.9628	0.0178	1401.58	<0,0001	a	27.5199	0.0203	1352.54	<0,0001	a	22.7735	0.0227	1004.19	<0,0001	a	18.0587	0.0187	963.879	<0,0001	a	30.6524	0.0247	1240.14	<0,0001	a	30.6333	0.0276	1109	<0,0001
b	26.2707	0.2585	101.612	<0,0001	b	27.4864	0.3253	84.4952	<0,0001	b	22.6756	0.2111	107.396	<0,0001	b	28.8534	0.2421	119.189	<0,0001	b	25.8018	0.3057	84.3984	<0,0001	b	24.6211	0.315	78.1502	<0,0001	b	22.9394	0.2361	97.1591	<0,0001	b	23.1903	0.2641	87.7923	<0,0001
x0	144.117	0.295	488.48	<0,0001	x0	163.101	0.3715	439	<0,0001	x0	117.698	0.2406	489.206	<0,0001	x0	135.965	0.2759	492.881	<0,0001	x0	153.329	0.349	439.344	<0,0001	x0	136.9	0.3594	380.916	<0,0001	x0	142.11	0.2694	527.568	<0,0001	x0	149.254	0.3014	495.164	<0,0001

## Sheet: 20
"200"
	Coefficient	Std. Error	t	P		Coefficient	Std. Error	t	P		Coefficient	Std. Error	t	P		Coefficient	Std. Error	t	P		Coefficient	Std. Error	t	P		Coefficient	Std. Error	t	P		Coefficient	Std. Error	t	P		Coefficient	Std. Error	t	P
a	0				a	0				a	0				a	0				a	0				a	0				a	0				a	0
b	1				b	1				b	1				b	1				b	1				b	1				b	1				b	1
x0	2				x0	2				x0	2				x0	2				x0	2				x0	2				x0	2				x0	2
"201"
	Coefficient	Std. Error	t	P		Coefficient	Std. Error	t	P		Coefficient	Std. Error	t	P		Coefficient	Std. Error	t	P		Coefficient	Std. Error	t	P		Coefficient	Std. Error	t	P		Coefficient	Std. Error	t	P		Coefficient	Std. Error	t	P
a	0				a	0				a	0				a	0				a	0				a	0				a	0				a	0
b	1				b	1				b	1				b	1				b	1				b	1				b	1				b	1
x0	2				x0	2				x0	2				x0	2				x0	2				x0	2				x0	2				x0	2
"202"
	Coefficient	Std. Error	t	P		Coefficient	Std. Error	t	P		Coefficient	Std. Error	t	P		Coefficient	Std. Error	t	P		Coefficient	Std. Error	t	P		Coefficient	Std. Error	t	P		Coefficient	Std. Error	t	P		Coefficient	Std. Error	t	P
a	0				a	0				a	0				a	0				a	0				a	0				a	0				a	0
b	1				b	1				b	1				b	1				b	1				b	1				b	1				b	1
x0	2				x0	2				x0	2				x0	2				x0	2				x0	2				x0	2				x0	2

## Sheet: 21
"210"
	Coefficient	Std. Error	t	P		Coefficient	Std. Error	t	P		Coefficient	Std. Error	t	P		Coefficient	Std. Error	t	P		Coefficient	Std. Error	t	P		Coefficient	Std. Error	t	P		Coefficient	Std. Error	t	P		Coefficient	Std. Error	t	P
a	0				a	0				a	0				a	0				a	0				a	0				a	0				a	0
b	1				b	1				b	1				b	1				b	1				b	1				b	1				b	1
x0	2				x0	2				x0	2				x0	2				x0	2				x0	2				x0	2				x0	2
"211"
	Coefficient	Std. Error	t	P		Coefficient	Std. Error	t	P		Coefficient	Std. Error	t	P		Coefficient	Std. Error	t	P		Coefficient	Std. Error	t	P		Coefficient	Std. Error	t	P		Coefficient	Std. Error	t	P		Coefficient	Std. Error	t	P
a	5.0184	0.0088	571.954	<0,0001	a	5.0014	0.0049	1025.66	<0,0001	a	5.0017	0.0022	2292.83	<0,0001	a	3.9995	0.0036	1100.46	<0,0001	a	5.9882	0.0057	1044.44	<0,0001	a	6.0235	0.0083	723.522	<0,0001	a	2.0006	0.0014	1436.29	<0,0001	a	2.0284	0.0097	208.115	<0,0001
b	22.9124	0.5037	45.4892	<0,0001	b	19.9043	0.2712	73.3813	<0,0001	b	5.133	0.061	84.1922	<0,0001	b	11.6768	0.1932	60.4366	<0,0001	b	17.6377	0.2508	70.3214	<0,0001	b	30.3246	0.4559	66.51	<0,0001	b	2.8818	0.0732	39.3638	<0,0001	b	81.9754	2.2938	35.7385	<0,0001
x0	166.576	0.5749	289.767	<0,0001	x0	117.478	0.3092	379.98	<0,0001	x0	171.273	0.0693	2470.92	<0,0001	x0	141.022	0.2199	641.158	<0,0001	x0	122.106	0.2858	427.174	<0,0001	x0	157.182	0.5206	301.938	<0,0001	x0	170.503	0.0832	2049.46	<0,0001	x0	241.879	2.5647	94.3113	<0,0001
"212"
	Coefficient	Std. Error	t	P		Coefficient	Std. Error	t	P		Coefficient	Std. Error	t	P		Coefficient	Std. Error	t	P		Coefficient	Std. Error	t	P		Coefficient	Std. Error	t	P		Coefficient	Std. Error	t	P		Coefficient	Std. Error	t	P
a	9.0539	0.0133	680.171	<0,0001	a	6.0337	0.0102	589.597	<0,0001	a	7.0042	0.011	634.526	<0,0001	a	11.0838	0.0215	516.217	<0,0001	a	12.0534	0.0142	849.155	<0,0001	a	10.0104	0.0119	839.707	<0,0001	a	8.0185	0.0092	876.033	<0,0001	a	7.5881	0.0179	423.423	<0,0001
b	41.248	0.5311	77.6622	<0,0001	b	32.0011	0.5386	59.415	<0,0001	b	29.9716	0.4996	59.9959	<0,0001	b	53.669	0.8016	66.9558	<0,0001	b	35.932	0.4086	87.9446	<0,0001	b	36.3778	0.4115	88.4025	<0,0001	b	19.7123	0.2942	66.9937	<0,0001	b	46.021	0.8923	51.5743	<0,0001
x0	220.512	0.6087	362.238	<0,0001	x0	245.073	0.6165	397.496	<0,0001	x0	206.963	0.5713	362.276	<0,0001	x0	199.28	0.9108	218.798	<0,0001	x0	193.788	0.4675	414.525	<0,0001	x0	206.736	0.4711	438.806	<0,0001	x0	228.607	0.3357	680.974	<0,0001	x0	223.404	1.0229	218.394	<0,0001

## Sheet: 22
"220"
	Coefficient	Std. Error	t	P		Coefficient	Std. Error	t	P		Coefficient	Std. Error	t	P		Coefficient	Std. Error	t	P		Coefficient	Std. Error	t	P		Coefficient	Std. Error	t	P		Coefficient	Std. Error	t	P		Coefficient	Std. Error	t	P
a	0				a	0				a	0				a	0				a	0				a	0				a	0				a	0
b	1				b	1				b	1				b	1				b	1				b	1				b	1				b	1
x0	2				x0	2				x0	2				x0	2				x0	2				x0	2				x0	2				x0	2
"221"
	Coefficient	Std. Error	t	P		Coefficient	Std. Error	t	P		Coefficient	Std. Error	t	P		Coefficient	Std. Error	t	P		Coefficient	Std. Error	t	P		Coefficient	Std. Error	t	P		Coefficient	Std. Error	t	P		Coefficient	Std. Error	t	P
a	11.0063	0.0169	649.766	<0,0001	a	9.005	0.0072	1247.82	<0,0001	a	9.0331	0.0131	687.201	<0,0001	a	7.0119	0.008	872.555	<0,0001	a	18.8462	0.0186	1010.57	<0,0001	a	5.6862	0.0157	363.012	<0,0001	a	9.0251	0.0139	648.799	<0,0001	a	10.0051	0.0064	1566.33	<0,0001
b	25.2716	0.5485	46.0724	<0,0001	b	13.4677	0.1885	71.4472	<0,0001	b	22.6543	0.434	52.1929	<0,0001	b	9.5136	0.2239	42.4938	<0,0001	b	25.7422	0.3259	78.9771	<0,0001	b	17.0706	0.7184	23.7605	<0,0001	b	16.7122	0.402	41.5711	<0,0001	b	17.7209	0.1717	103.218	<0,0001
x0	55.9516	0.5738	97.5157	<0,0001	x0	86.0408	0.2146	400.95	<0,0001	x0	106.412	0.4938	215.499	<0,0001	x0	116.387	0.2547	456.883	<0,0001	x0	81.7836	0.3622	225.766	<0,0001	x0	103.761	0.8184	126.78	<0,0001	x0	87.7348	0.4575	191.771	<0,0001	x0	85.2397	0.1952	436.725	<0,0001
"222"
	Coefficient	Std. Error	t	P		Coefficient	Std. Error	t	P		Coefficient	Std. Error	t	P		Coefficient	Std. Error	t	P		Coefficient	Std. Error	t	P		Coefficient	Std. Error	t	P		Coefficient	Std. Error	t	P		Coefficient	Std. Error	t	P
a	22.0853	0.0223	990.952	<0,0001	a	30.1003	0.0284	1060.14	<0,0001	a	21.0537	0.0175	1202.98	<0,0001	a	26.0884	0.0218	1198.23	<0,0001	a	23.042	0.02	1154.16	<0,0001	a	29.0518	0.0176	1647.87	<0,0001	a	19.0308	0.01	1906.81	<0,0001	a	20.3721	0.0282	721.841	<0,0001
b	28.8115	0.3298	87.3504	<0,0001	b	24.5275	0.288	85.1535	<0,0001	b	29.1663	0.2763	105.566	<0,0001	b	29.5472	0.2791	105.879	<0,0001	b	29.7785	0.29	102.678	<0,0001	b	21.4652	0.1739	123.41	<0,0001	b	19.0221	0.1413	134.633	<0,0001	b	29.6696	0.4602	64.4687	<0,0001
x0	137.325	0.3759	365.279	<0,0001	x0	126.165	0.3283	384.259	<0,0001	x0	124.347	0.314	396.06	<0,0001	x0	124.701	0.317	393.342	<0,0001	x0	127.746	0.3297	387.471	<0,0001	x0	126.729	0.1983	638.985	<0,0001	x0	134.754	0.1611	836.558	<0,0001	x0	134.485	0.5241	256.623	<0,0001
